# Supplementary material for: Association between Image Characteristics on Chest CT and Severe Pleural Adhesion during Lung Cancer Surgery
Source: PLoS One. 2016 May 12;11(5):e0154694. doi: 10.1371/journal.pone.0154694 (PMC4865230; doi:10.1371/journal.pone.0154694)
Supplement: S1 Dataset — Clinical and computed tomographic data of all patients were included with file format of Microsoft Excel. (XLSX) [file pone.0154694.s001.xlsx]

## Sheet: S1_dataset
Number	Age	MaleGender	Height	Weight	BMI	CurrentSmoker	HxTbc	FVC	FEV1pre	FEV1perFVC	Tumorsize	PleuralInvasionofTumor	LocalizedPleuralThickening	LocalizedPleuralCalcification	PulmonaryCalcifiedGranuloma	SizeofPulmonaryCalcifiedGranuloma	ActivePulmonaryInflammation	Emphysema	InterstialPneumonitis	Bronchiectasis	AnyPleuralAdhesion	SeverePleuralAdhesion	TypeSurgery
1	68	1	164	52	25.4	1	0	3.33	113	78.6787	6.7	1	1	0	0	0	0	2	0	0	0	0	0
2	70	1	167.8	54.3	25.5	0	0	3.18	87	71.3836	6	0	0	0	0	0	0	1	0	0	1	0	0
3	61	0	157.6	62.9	25.7	0	0	2.82	125	78.3688	1.8	0	0	0	0	0	0	0	0	0	0	0	0
4	83	1	162.5	62.8	26.4	0	0	3.93	105	69.9746	5.5	1	0	0	0	0	0	0	0	1	1	0	0
5	70	0	171.8	66.2	24.4	0	0	3.14	105	75.7962	3.7	0	0	0	0	0	0	1	0	0	0	0	0
6	75	1	160.6	41.5	21.2	1	0	3.39	118	77.2861	1.8	0	0	0	0	0	0	0	0	0	1	0	0
7	72	1	164.1	63.7	23.8	1	0	5.03	141	65.0099	2.3	0	0	0	1	0.9	0	3	0	0	0	0	0
8	55	0	155	48.9	24.8	0	1	3.6	139	78.0556	2.5	1	0	0	0	0	0	1	0	0	0	0	0
9	68	1	170.9	71.1	23.2	1	0	1.28	67	89.0625	2.8	1	0	0	0	0	0	0	0	0	1	1	0
10	71	1	174.8	63.8	24.5	1	0	3.5	57	44.5714	4.5	0	0	0	0	0	0	1	0	0	1	1	0
11	57	1	172.2	53	19.5	1	0	2.53	81	92.8854	3	1	0	1	1	0.7	0	2	0	0	0	0	0
12	64	1	151.8	56.2	24.3	1	0	2.65	62	51.6981	1.2	1	1	0	0	0	0	2	0	0	1	1	0
13	22	0	159.4	64.5	19.1	0	0	2.76	76	91.3043	3.8	0	0	0	0	0	0	0	0	0	0	0	0
14	51	1	169.1	68	24.3	1	1	4.5	73	53.3333	3.5	0	0	0	1	2	0	1	0	0	1	0	0
15	62	1	164.2	58.2	23.1	1	0	1.94	69	54.1237	1.5	1	0	0	0	0	0	1	0	0	1	1	0
16	68	1	162.6	64.8	28	1	0	2.66	98	81.9549	0.6	1	0	0	0	0	0	0	0	0	1	0	0
17	87	1	157.4	57.2	25.2	0	1	2.74	98	68.9781	2.5	0	1	0	1	0.4	1	1	1	1	1	1	0
18	75	1	160.3	57	16.1	1	0	2.86	104	83.2168	6	0	0	0	0	0	0	3	0	1	1	0	0
19	72	0	172.3	75	26.1	0	0	2.24	110	74.5536	3.8	0	0	0	1	0.8	0	0	0	0	1	0	0
20	64	1	165.4	69	21.7	1	0	4.18	83	66.0287	5	0	0	0	0	0	0	1	0	0	1	0	0
21	61	0	167.8	68.9	21.3	0	0	2.31	81	65.368	3	1	0	0	1	1.8	0	0	0	0	1	1	0
22	50	1	159.8	70.7	23.1	1	0	4.66	124	83.0472	1.6	1	0	0	0	0	0	0	0	0	1	0	0
23	57	1	170	64	26.3	1	0	3.56	98	69.382	3.5	0	0	0	0	0	0	0	0	0	1	0	0
24	65	1	165.9	70.25	19.3	1	0	3.94	89	53.0457	5	1	0	0	0	0	0	3	0	0	1	0	0
25	59	1	164.6	70.5	19.3	1	0	3.66	82	69.9454	4.7	0	0	0	0	0	0	0	0	0	1	0	0
26	51	1	182.2	72	21.3	1	1	4.8	99	67.7083	2.8	1	0	0	1	0.6	0	0	0	1	1	0	0
27	54	1	160.7	56.5	19.1	1	0	3.95	89	71.3924	5	1	0	0	0	0	0	0	0	0	1	0	0
28	73	1	174.8	74.4	26.3	1	0	3.12	97	68.5897	7	0	0	0	0	0	0	0	0	0	0	0	0
29	63	0	173.4	71.3	23.5	0	0	3.33	129	77.7778	5.7	0	0	0	0	0	0	0	0	0	1	0	0
30	67	1	164	70.8	24.3	1	0	3.39	95	77.2861	3.5	0	0	0	0	0	0	0	0	0	1	0	0
31	45	1	162	61	24.7	0	0	4.54	91	71.5859	3.5	0	0	0	0	0	0	0	0	0	1	0	0
32	63	1	162.4	70.9	20.9	1	0	4.4	90	62.7273	2	1	0	0	0	0	0	2	0	0	1	1	0
33	70	1	151.9	57.3	19.3	1	0	3.75	90	58.4	1.5	0	0	0	0	0	0	3	0	0	1	1	0
34	63	1	175.6	80.3	21.4	0	0	3.69	113	77.5068	4.5	1	0	0	0	0	0	1	0	0	0	0	0
35	79	1	165	53	26.6	0	1	2.65	103	70.9434	1.8	0	0	0	0	0	0	0	0	0	1	1	0
36	63	1	161.5	60.2	21.4	0	0	3.69	70	77.5068	5.2	1	0	0	0	0	0	1	0	0	0	0	0
37	70	1	159.6	54.5	19	0	1	4.5	90	48.8889	5	0	0	0	0	0	0	0	0	0	0	0	0
38	57	1	159.6	54.5	25.3	1	0	3.27	87	73.7003	2.9	0	0	0	0	0	0	3	3	0	1	1	0
39	65	1	168	60.8	23.7	1	0	3.51	43	20.7977	4.5	1	0	0	0	0	0	2	0	0	1	1	0
40	63	1	174.3	96.4	21.5	1	0	3.57	69	36.1345	4.2	1	0	0	0	0	0	2	0	0	1	0	0
41	71	1	161.4	62.3	20.4	0	0	2.66	84	66.9173	4.9	0	0	0	0	0	0	0	0	0	1	0	0
42	58	1	166.8	59.8	29.8	1	0	3.61	97	78.3934	2.9	0	0	0	0	0	0	0	0	0	0	0	0
43	72	1	167.6	61.7	26.3	1	0	2.72	93	82.3529	1	1	0	0	0	0	0	2	3	0	0	0	0
44	72	1	151	46.1	26	1	1	3.45	97	77.971	1.8	0	0	0	1	1.3	0	1	0	0	0	0	0
45	70	1	162	56.5	20.4	1	0	2.81	87	65.1246	2	0	0	0	0	0	0	3	1	0	1	1	0
46	54	0	160.6	50.7	20.4	1	1	3.04	108	79.2763	2.5	0	0	0	0	0	0	0	0	0	0	0	0
47	48	1	163	56.29	18.2	1	0	3.21	78	75.3894	2.2	0	0	0	0	0	1	0	0	0	1	0	0
48	69	1	154.4	63.5	22.2	1	0	3.38	103	71.0059	1.6	0	0	0	1	0.8	1	1	0	1	1	0	0
49	57	1	170.2	55.8	23.7	1	0	3.71	75	57.4124	7.5	0	0	0	1	2.6	0	3	1	0	1	1	0
50	73	1	181.1	86.5	27.7	1	0	3	100	73	3.2	0	0	0	0	0	0	2	1	0	1	0	0
51	63	0	159.6	71.3	19.7	0	0	2.87	104	75.6098	4.7	0	0	0	0	0	0	0	0	0	0	0	0
52	73	1	168.9	69.3	26	1	0	2.87	72	59.9303	3.4	0	0	0	1	0.8	0	1	0	0	1	1	0
53	66	1	156	60.3	23.9	0	0	4.63	138	72.5702	1.7	1	1	1	0	0	1	1	0	0	0	0	0
54	76	1	148.5	56.7	31.7	1	1	2.72	67	60.6618	1.5	1	0	0	0	0	0	1	0	0	0	0	0
55	68	1	163	61.6	25.9	0	0	3.89	121	73.2648	3.5	0	0	0	0	0	1	0	0	0	0	0	0
56	65	1	166.6	52.7	23.4	1	0	3.17	80	62.1451	3.6	1	0	0	1	0.6	0	0	0	0	0	0	0
57	64	0	152.5	49.6	21	1	0	3.04	106	71.3816	3.3	0	0	0	0	0	1	0	0	0	1	0	0
58	68	1	172.8	73.8	23.2	1	1	3.4	97	70.2941	3.2	0	0	1	1	5.9	0	2	1	1	1	0	0
59	55	0	171.6	78.1	24.6	0	0	3.14	118	86.3057	1.7	1	0	0	0	0	0	0	0	0	0	0	0
60	70	1	159.9	66.1	23.8	1	0	4.06	84	53.9409	0.8	0	1	1	1	1.9	0	2	0	0	1	0	0
61	54	0	166.2	63	18.8	0	0	3.44	#NULL!	84.593	4	0	0	0	0	0	0	0	0	0	0	0	0
62	52	1	165	52	25.4	1	0	4.6	111	73.6957	1.3	0	0	0	0	0	0	0	0	0	0	0	0
63	65	1	150.7	62.7	21.5	1	0	4.64	107	62.2845	1.5	0	0	0	0	0	0	2	0	0	1	0	0
64	73	1	154.6	48.8	24.5	1	0	3.44	85	56.9767	2.5	0	0	0	1	0.3	0	2	0	0	1	0	0
65	71	1	150.8	59.3	22.8	1	1	3.74	106	69.2513	2.1	0	0	0	1	2.7	0	0	0	0	1	0	0
66	64	1	165	63	28.5	1	1	2.63	62	67.3004	3	0	0	0	0	0	1	0	0	0	1	1	0
67	58	1	155.9	64	23.6	1	0	4	84	64.25	2.3	0	0	0	0	0	0	0	0	0	0	0	0
68	25	0	157	58	23.9	1	0	3.81	109	87.1391	1.7	0	0	0	0	0	0	0	0	0	0	0	0
69	73	0	170.7	55.8	26.6	0	0	2.6	126	76.5385	5.5	0	0	0	0	0	0	0	0	0	0	0	0
70	64	1	172	63.1	25.3	1	0	4.76	103	63.4454	3	1	0	0	0	0	0	1	0	0	0	0	0
71	57	1	161.4	68.5	22.1	1	0	4.29	106	76.2238	4.5	1	0	0	0	0	0	1	0	0	1	0	0
72	68	1	163.4	79.5	22.4	1	0	3.37	98	79.2285	1.3	1	1	0	0	0	0	3	3	0	1	1	0
73	65	0	152.7	67.7	24.4	0	0	2.78	129	75.5396	2.2	0	0	0	0	0	0	0	0	1	0	0	0
74	55	0	164	48.9	24.8	1	0	3.09	111	77.6699	4	0	0	0	1	0.3	0	0	0	0	0	0	0
75	67	1	157.6	50.6	19.4	1	0	3.27	78	52.9052	3	1	0	0	0	0	0	0	0	0	1	0	0
76	71	0	163.1	67.6	26	0	0	2.48	130	76.2097	2	1	0	0	0	0	0	0	0	0	0	0	0
77	77	1	163	62.3	17.9	1	0	3.13	80	64.5367	2.6	0	1	0	0	0	0	2	0	1	1	0	0
78	56	0	156	47.1	20.2	0	0	2.83	122	84.4523	4	0	0	0	0	0	0	1	0	0	0	0	0
79	55	1	159	53	26.5	1	0	3.74	93	78.0749	2	0	0	0	0	0	0	0	0	0	0	0	0
80	63	0	160	63	37.2	0	0	1.76	95	80.1136	2.1	0	0	0	0	0	0	0	0	0	0	0	0
81	78	0	160.8	48.5	27.6	1	0	2.23	119	74.8879	1.5	0	0	0	0	0	0	0	0	0	0	0	0
82	79	0	170.9	68.9	29	0	0	2.25	113	73.3333	1.6	0	0	0	0	0	0	0	0	0	0	0	0
83	69	0	172.5	84.7	23.1	0	0	2.55	110	79.2157	3.2	0	0	0	0	0.7	0	1	0	0	1	1	0
84	74	1	159.8	61	21.9	1	0	2.46	73	65.8537	4.3	0	0	0	0	0	0	1	0	0	0	0	0
85	68	1	151.3	60.8	22.3	1	0	4.6	117	64.5652	2.3	1	0	0	0	0	1	0	0	0	1	0	0
86	77	0	147.7	53.2	21.5	0	0	2.63	110	77.1863	0.8	1	0	1	0	0	0	2	0	0	1	1	0
87	63	1	147.7	56.8	26.9	1	0	4.14	132	83.0918	2.2	1	0	0	1	0.7	0	1	0	1	0	0	0
88	79	1	143.8	77	21.6	1	0	2.92	89	66.7808	2	0	0	0	1	0.9	0	2	1	1	1	0	0
89	66	1	164.5	60.3	22	1	0	4.25	99	62.8235	0.5	0	0	0	0	0	0	2	0	0	0	0	0
94	62	1	172	75.7	20.6	1	0	4.2	84	69.3277	4.4	1	0	0	0	0	0	3	0	0	1	0	0
105	79	1	176.6	73.5	22.9	0	0	3.56	101	65.618	3.5	0	0	0	0	0	0	2	0	0	0	0	0
90	49	1	166.1	55.2	27	1	0	4.47	111	55.4762	2.3	0	0	0	0	0	1	0	0	0	1	0	1
91	66	1	162.6	65.1	18.6	1	0	4.05	103	64.0449	5.3	0	0	0	0	0	0	0	0	0	1	0	1
92	63	0	148	66.4	23.3	1	0	2.38	93	82.774	7	0	0	0	1	0.9	0	0	0	0	1	1	1
93	68	1	170.3	78.3	23.8	1	1	2.96	109	68.8889	3.5	1	0	0	0	0	0	0	0	0	1	1	1
95	58	0	143	54.3	30.3	1	1	2.37	97	82.7703	5.1	0	0	0	0	0	1	0	0	0	0	0	1
96	69	1	153.4	49.9	26.5	1	1	2.59	#NULL!	77.6371	1.4	0	0	0	0	0	1	3	0	0	1	1	1
97	58	1	157	58.6	23.1	1	0	1.49	42	40.5405	7.3	0	0	0	0	0	1	1	0	0	1	1	1
98	40	1	167.5	64.3	19.9	1	0	3.67	71	83.8926	1.2	0	0	0	0	0	1	0	0	0	1	0	1
99	77	1	158.2	64.3	23.9	1	0	3	100	71.3896	2	0	0	0	0	0	1	1	0	0	1	0	1
100	82	0	165.9	72.9	29.3	0	0	1.88	128	65.6667	1.4	1	0	0	0	0	0	0	0	1	1	0	1
101	71	0	171.3	71.5	23.6	0	0	1.93	76	80.3191	4	0	0	0	1	0.4	1	0	0	0	1	1	1
102	54	1	167.6	64.9	21.6	1	0	2.46	61	67.3575	4.5	0	0	0	0	0	1	1	0	0	1	1	1
103	50	1	149	65	20.5	1	0	4.62	101	71.5447	2.5	0	0	0	0	0	0	0	0	0	1	0	1
104	51	1	168	61.5	23.6	1	1	4.45	84	78.355	1.8	0	0	0	0	0	0	0	0	0	0	0	1
106	75	1	167	52	20	1	0	4.28	105	59.3458	2.3	1	0	1	1	1.1	0	1	0	0	1	1	1
107	55	1	166	56.8	23.7	1	0	4.57	86	60.1751	2	0	0	0	0	0	0	0	0	0	1	0	1
108	79	1	156.5	57.8	24.6	1	0	4.1	93	49.7561	1.8	0	0	0	0	0	0	1	0	0	1	0	1
109	63	0	151.5	53.4	25.7	0	0	2.27	92	83.2599	3.7	0	0	0	0	0	0	0	0	0	1	1	1
110	59	1	164.3	71	24.4	1	0	3.39	80	71.9764	3.4	0	0	0	0	0	0	0	0	0	1	0	1
111	47	0	171.7	58.7	19.8	0	0	2.09	87	85.6459	5	1	0	0	0	0	0	0	0	0	1	0	1
112	75	1	156	57.7	22.9	1	1	3.9	79	54.1026	5.5	0	0	1	1	10.1	0	2	0	0	1	1	1
113	61	1	173.6	68.9	27.4	1	0	3.62	102	69.6133	3.2	0	0	0	0	0	0	0	0	0	0	0	1
114	65	1	163	57.5	26.3	1	0	3.65	100	72.6027	8.5	1	1	0	1	0.8	0	1	0	0	1	0	1
115	62	1	157.8	59.5	21.8	1	0	3.68	80	61.6848	5.6	0	0	0	0	0	1	1	0	0	1	1	1
116	78	1	177.9	64.8	23.6	1	0	2.45	88	69.3878	7	0	0	0	0	0	1	1	0	0	0	0	1
117	58	1	172.8	70.7	18.8	1	1	3.56	83	68.8202	2	0	0	0	0	0	1	3	0	0	1	1	1
118	76	1	168.1	53.1	23.7	1	0	3.65	92	49.0411	5	1	0	0	1	0.7	1	2	0	0	1	0	1
119	78	0	147	42.8	26.6	0	1	1.93	145	84.456	4	1	0	0	0	0	0	1	0	0	0	0	1
120	61	1	156.7	67.2	21.9	1	1	3.1	55	48.3871	4.3	0	0	1	1	14	1	3	0	0	1	1	1
121	60	1	157	58.1	25.6	1	0	3.16	57	54.7468	5.7	0	0	0	1	1.6	1	1	0	0	1	0	1
122	70	1	164.3	59.2	29.2	1	1	2.25	86	67.1111	2.8	1	0	0	0	0	0	2	0	0	0	0	1
124	61	0	145.4	61.8	21.2	0	0	2.36	99	77.9661	3.2	0	0	0	0	0	0	0	0	0	0	0	1
125	74	1	169.5	58.5	20.4	1	1	3.2	79	62.5	1.8	0	0	0	1	5.9	0	2	0	0	1	1	1
